# Supplementary material for: Epidemiology and Future Burden of Vertebral Fractures: Insights from the Global Burden of Disease 1990–2021
Source: Healthcare (Basel). 2025 Jul 22;13(15):1774. doi: 10.3390/healthcare13151774 (PMC12346102; doi:10.3390/healthcare13151774)
Supplement: Supplementary file 1 [file healthcare-13-01774-s001.zip]

Archive with 1 entries (1 files):
- healthcare-3598470-supplementary.pdf
